# Supplementary material for: One-Pot Synthesis of 3,4-Dihydrocoumarins via C-H Oxidation/Conjugate Addition/Cyclization Cascade Reaction
Source: Molecules. 2023 Sep 28;28(19):6853. doi: 10.3390/molecules28196853 (PMC10574682; doi:10.3390/molecules28196853)
Supplement: Supplementary file 1 [file molecules-28-06853-s001.zip]

Archive with 1 entries (1 files):
- molecules-2631592-supplementary.pdf
